# Supplementary material for: Assessing Supraspinatus Tendon Elasticity at Different Locations and Loading Conditions Using Ultrasound Shear-Wave Elastography in Young Healthy Population
Source: Diagnostics (Basel). 2025 Apr 29;15(9):1132. doi: 10.3390/diagnostics15091132 (PMC12071702; doi:10.3390/diagnostics15091132)
Supplement: Supplementary file 1 [file diagnostics-15-01132-s001.zip]

Archive with 1 entries (1 files):
- diagnostics-3504890-supplementary.pdf
